# Supplementary material for: The Directionality of Fronto-Posterior Brain Connectivity Is Associated with the Degree of Individual Autistic Traits
Source: Brain Sci. 2021 Oct 29;11(11):1443. doi: 10.3390/brainsci11111443 (PMC8615575; doi:10.3390/brainsci11111443)
Supplement: Supplementary file 1 [file brainsci-11-01443-s001.zip]

Archive with 1 entries (1 files):
- brainsci-1311585-supplementary.pdf
